# Supplementary material for: Preliminary Evaluation of the Gut Microbiota Modulatory Potential of Malaysian Kefir Water in Ageing Mice
Source: Foods. 2025 Nov 11;14(22):3851. doi: 10.3390/foods14223851 (PMC12651598; doi:10.3390/foods14223851)
Supplement: Supplementary file 1 [file foods-14-03851-s001.zip]

Archive with 1 entries (1 files):
- foods-3926265-supplementary.pdf
